# Supplementary material for: Demographics and Clinicopathologic Profile of Pulmonary Sarcomatoid Carcinoma with Survival Analysis and Genomic Landscape
Source: Cancers (Basel). 2023 Apr 26;15(9):2469. doi: 10.3390/cancers15092469 (PMC10177027; doi:10.3390/cancers15092469)
Supplement: Supplementary file 1 [file cancers-15-02469-s001.zip]

Archive with 1 entries (1 files):
- cancers-2335865-supplementary.pdf
